# Supplementary material for: Genome-wide identification of the SPL gene family in Tartary Buckwheat (Fagopyrum tataricum) and expression analysis during fruit development stages
Source: BMC Plant Biol. 2019 Jul 8;19:299. doi: 10.1186/s12870-019-1916-6 (PMC6615263; doi:10.1186/s12870-019-1916-6)
Supplement: Supplementary file 2 — Table S1. List of the 134 FtAP2/ERF genes identified in this study. (XLS 114 kb) [file 12870_2019_1916_MOESM2_ESM.xls]

## Sheet: SPL gene information
Additional file 1 List of the 24 FtSPL genes identified in this study
Gene	Gene ID	Protein length	Mw(KDa)	pI	Location	Domain	Homologous	E-value	Similarity	Localization
FtSPL4	FtPinG0000377600.01.T01	1004	110.768	5.69	Ft1	SBP, ANK	SPL12_ARATH	4.9E-324	0.498513	Nuclear
FtSPL2	FtPinG0000286400.01.T01	226	24.8657	9.47	Ft1	SBP	SPL8_ARATH	1.58504e-68	0.675	Nuclear
FtSPL3	FtPinG0001874600.01.T01	64	7.22028	9.12	Ft1	SBP	SPL16_ORYSJ	1.26557e-14	0.576271	Nuclear
FtSPL1	FtPinG0000212200.01.T01	408	45.638	6.67	Ft1	SBP	SPL6_ARATH	6.43032e-45	0.379939	Nuclear
FtSPL6	FtPinG0005035600.01.T01	268	29.5024	7.65	Ft2	SBP	SPL8_ARATH	1.79937e-61	0.528037	Nuclear
FtSPL7	FtPinG0001287900.01.T01	185	19.833	9.75	Ft2	SBP	SBP1_ANTMA	5.43581e-42	0.651786	Nuclear
FtSPL5	FtPinG0006144300.01.T01	111	12.7842	8.26	Ft2	SBP	SBP1_ANTMA	4.00394e-40	0.763158	Nuclear
FtSPL8	FtPinG0009904300.01.T01	124	14.5657	8.72	Ft2	SBP	TGA1B_MAIZE	7.09117e-21	0.7	Nuclear
FtSPL10	FtPinG0006382900.01.T01	399	43.5957	6.28	Ft3	SBP	SPL6_ARATH	2.83355e-44	0.376093	Nuclear
FtSPL9	FtPinG0001782200.01.T01	413	46.2009	8.83	Ft3	SBP	SPL3_ORYSI	8.62338e-54	0.556818	Nuclear
FtSPL11	FtPinG0007464600.01.T01	992	109.294	5.9	Ft3	SBP, ANK	SPL1_ARATH	4.9E-324	0.492492	Nuclear
FtSPL13	FtPinG0007295700.01.T01	338	35.5894	9.05	Ft4	SBP	SPL9_ARATH	2.39893e-58	0.415473	Nuclear
FtSPL12	FtPinG0005349100.01.T01	983	108.627	6.32	Ft4	SBP, ANK	SPL1_ARATH	4.9E-324	0.499	Nuclear
FtSPL15	FtPinG0000496000.01.T01	256	27.9703	9.5	Ft5	SBP	SP13A_ARATH	1.60836e-52	0.513514	Nuclear
FtSPL16	FtPinG0008190500.01.T01	402	44.4895	6.52	Ft5	SBP	SPL2_ARATH	3.47791e-64	0.381201	Nuclear
FtSPL14	FtPinG0000493400.01.T01	429	47.5861	9.07	Ft5	SBP	SPL2_ARATH	3.613e-70	0.398458	Nuclear
FtSPL18	FtPinG0006337300.01.T01	100	11.7001	8.78	Ft6	SBP	SBP1_ANTMA	3.45679e-41	0.813333	Nuclear
FtSPL17	FtPinG0006650700.01.T01	620	69.554	5.93	Ft6	SBP	SPL7_ARATH	1.50797e-167	0.437299	Nuclear
FtSPL19	FtPinG0003446200.01.T01	690	77.1441	6.46	Ft6	SBP	SPL7_ARATH	4.9E-324	0.438395	Nuclear
FtSPL20	FtPinG0009145900.01.T01	990	109.011	5.84	Ft7	SBP, ANK	SPL1_ARATH	4.9E-324	0.51665	Nuclear
FtSPL23	FtPinG0003310800.01.T01	122	14.2012	9.4	Ft8	SBP	SPL4_ARATH	1.88023e-39	0.697674	Nuclear
FtSPL24	FtPinG0007448200.01.T01	972	107.371	6.83	Ft8	SBP, ANK	SPL1_ARATH	4.9E-324	0.47379	Nuclear
FtSPL21	FtPinG0006588500.01.T01	395	43.1769	8.09	Ft8	SBP	SPL6_ARATH	5.02377e-49	0.370474	Nuclear
FtSPL22	FtPinG0002293500.01.T01	101	11.6959	8.54	Ft8	SBP	SBP1_ANTMA	2.18875e-43	0.761905	Nuclear

## Sheet: SPL gene sequences
Additional file 1 List of the 24 FtSPL genes identified in this study
Gene	Gene ID	Sequence Type	Sequences
FtSPL23	FtPinG0003310800.01.T01	CDS	ATGGATACTGATCGGGACGGAATTGAGTCGTCGTCGGAGAGATTAACGACGACGAAGAAGAAAGGTTATTCGATGCTATCAACAATGAGGTGTTGCCAAGTGGACAAGTGTACGGCTGATTTGAATGAAGCTAAGTCGTATCACCGGCGACATAAGGTGTGTGAGTATCATTCCAAGTCCTCCGACGTTCTCGTCGTCGGAGTTCATAAGCGTTTCTGTCAGCAGTGTAGCAGATTTCATGAGCTATGGGAATTTGATGACACGAAGAGAAGTTGTCGGAGAAGGCTAGCGGGACATAACGAACGCCGGAGGAAGATCACCGCTGCTGAATCGACTAAGCCAAAACAAAAACTACTTGATTGCTGA
		Protein	MDTDRDGIESSSERLTTTKKKGYSMLSTMRCCQVDKCTADLNEAKSYHRRHKVCEYHSKSSDVLVVGVHKRFCQQCSRFHELWEFDDTKRSCRRRLAGHNERRRKITAAESTKPKQKLLDC*
FtSPL13	FtPinG0007295700.01.T01	CDS	ATGGGTTCAAGCTACCCGACCGTTGCTGGCGACTCTTCTGCTAGGTCTTCTTCCGATTCTCTCAATGGCCTGAAATTCGGCCAGAAAATCTACTTCGGCGATGTTAGTCTTCCTGTTTCCCCCTCTTCTTCCGCCGCCGTCGGAACACCGCCGGGTAAGAAGGGAAGAGGTTCTGTTCAAACTGGCCAGCCCCCTAGATGCCAGGTCGAAGGCTGTGACATAGATCTGACCGATGCTAAAGCTTATTACTCAAGGCATAAGGTTTGTTGTATGCATTCCAAGTCTTCCAAGGTCACTGTTGCTGGGATTGAACAAAGGTTCTGCCAGCAGTGTAGCAGGTTTCATCAGCTTGGGGAATTTGACCATGGAAAACGAAGTTGTCGCAGACGTCTGGCAGGC…
		Protein	MGSSYPTVAGDSSARSSSDSLNGLKFGQKIYFGDVSLPVSPSSSAAVGTPPGKKGRGSVQTGQPPRCQVEGCDIDLTDAKAYYSRHKVCCMHSKSSKVTVAGIEQRFCQQCSRFHQLGEFDHGKRSCRRRLAGHNERRRKPPPGSLLSTRLGRLSPSVFDGGSSSNGFLVDFTASLKAPGGSSWPGNHSNPQAATGMFFQSSVGGTNNYQVGPTIPSGECFAGVTESTCALSLLSNQDWSSGNRAPCIGPSNPLNPRGSSIGQSSGHFSDNSWGLGHSLNSMPPNLGLGQLSHPLPSRASNDELDMVQSGGTTRRQLVEIEQSSGYGPSADHMHWLI*
FtSPL10	FtPinG0006382900.01.T01	CDS	ATGGAATTCTGGAAGTATCTAACAGAAGGGAAAGGCCTGCTTTTACCTGAAGAGTTGGAGCTACCAGTTGAGGACATGGAAAAAAGTGAGAAAAAAGTATCAGGGAAGGTGCCACAGCCACTCTATGATACTTCAAACTTCCCTTTTGTATCGTCTAGCCAAGGATCACTTGGAGGTCAAGAGTTGGTAGAATTAGGCTTTGGGGATAATACACTTGGAAGATTGGGACAATCTTACCATGGTGCCCCAAGTCGAGATACGTTATCAAATGATCAAATTGGACAGAAAAAACATGTTGACTTCGGGGTGTCAAGTTCAGCTGTTGAATCAGATTGCCTAGAGTTTGCAACAATTGATTTCAAGCTTGGTGTATTGGCTGATTGCAGTAGCATGAGCGCC…
		Protein	MEFWKYLTEGKGLLLPEELELPVEDMEKSEKKVSGKVPQPLYDTSNFPFVSSSQGSLGGQELVELGFGDNTLGRLGQSYHGAPSRDTLSNDQIGQKKHVDFGVSSSAVESDCLEFATIDFKLGVLADCSSMSAGDGESSKDGAVFRPNMPAKRAQLMSSDSQICQVYGCSKDLSSSKGYYKRHKVCEDHTKTAVVIVKGIEQRFCQQCSRFHLLAEFDEGKRSCRKRLAHHNERRRKPRGAGTRFLGSSSTTRTSFLFQETLATAFSGPSKHESEIWSGHVKFEDPKLDSTSLLNFHDSIEETVGTNTNVSCIPDPSDALSLLSSQSQIIGPSGFHLSAKEGPSTTVASNGVSDDGVFNRLNTSDSNHFLSSGQGTMVDLSQLSSHLQMVEHKRKLMR*
FtSPL6	FtPinG0005035600.01.T01	CDS	ATGCTAGAATACCCATGGGGAAGCCCCACCGCCACCGCCACCCCCACCCCCGACGAGGGCGACTCCACCCCTACCGACCATGACCCCAACCAACACCACCCTTACTCCTTCCCAGCTCCCCTCTACGGCACTCCAACAAATCCCGGACCTTTCGACTCAATCGAATACTCACGCAACTTCTCCGGCGCCGCCTACCCACCAACTACGATATCCTTCGACCCCGCCGGCTTCCTCATCTACCCCAAACCCGAACCGGCTTTCGAATCTCCCAGCAATTACGTGAACCCGGTTGGTCGGATTGGGTTGAACTTGGGTCTTTCTAGTGGCCGGGCCTTCTCCGATGAAGAATTCGTTAACCGATTGTACCGCCGTCCGAGAAGCTTTGATACTCCTCGCTGC…
		Protein	MLEYPWGSPTATATPTPDEGDSTPTDHDPNQHHPYSFPAPLYGTPTNPGPFDSIEYSRNFSGAAYPPTTISFDPAGFLIYPKPEPAFESPSNYVNPVGRIGLNLGLSSGRAFSDEEFVNRLYRRPRSFDTPRCQAEGCFVDLTHAKHYHRRHKVCELHSKASTVVTSGLTQRFCQQCSRFHVLSEFDNGKRSCRRRLADHNRRRRKSHQLATATQNSSCSDNPPTPIPESPSNSGAVSEMSPDSNCYNNSSAASSSVSTPSSSSMFY*
FtSPL24	FtPinG0007448200.01.T01	CDS	ATGGAGGCACAGCTAAGGGGTAAAGCGCAGGTTTATGGAACTGTGGTGAATGATTCAAAGGCAGCAGGAAAGAGGAGCCTTGAATGGGATTTGAATGATTGGAAATGGGATGGTGATCTCCTTCTTGCAAATCCAGTATCAACAGATTGTAGAAGCAGACAGTTTCTACCAGTAAGGACTGAAAATCCTTTAGATCTTGCCGCTTTGAATAGCTTGTCTTCGTATGGTGGTGAAACCAACACTGCTCGAGAGAATGGGAATATTATTGAAGCAAATGAGGAGGCTGGTGGTCTCAATTTAAATCTTGGGGGAAAGAGTTACCCTTTAGCGGATGAGGAAGTTGACAAATGGGAAGGAAGGAGTGGCAAGAAGACTAAGGTTGCTGGAAATTCCAATAAC…
		Protein	MEAQLRGKAQVYGTVVNDSKAAGKRSLEWDLNDWKWDGDLLLANPVSTDCRSRQFLPVRTENPLDLAALNSLSSYGGETNTARENGNIIEANEEAGGLNLNLGGKSYPLADEEVDKWEGRSGKKTKVAGNSNNPACQVVNCGADLASAKDYHRRHKVCEMHSKATQAIVGNLMQRFCQQCSRFHVLEEFDEGRRSCRRRLAGHNKRRRKTHPEPAVNVESLNGEKLSSYLLISLLRVLTNLHSDESNETKDQDIISHLLRKLASLQGASNGNSIPGVAQGAQAQGVPNFGTSSKTPEKDLSRNDQHSALVPFSEAQKGTPSNPPVRMLPNPSEVHRKVSPTCDTLPTKHNVQEDTLIRHALNDIDLNNVSTDLQDCLGDRELAHASVGVPFWLQKDSLK…
FtSPL21	FtPinG0006588500.01.T01	CDS	ATGGAGTCTTCTTGGAGCTATGACTGTGGGGAGAAGGGGTTTATGCTTTCAAATCAAACAGTGACTCCTTCTGATTTCCTTAATGGTAGAACCCAAAGTGGATTTACAAACTGGGGATTGATGAAGGGTCCTTACAGTTATGATGTTAATACTATGTTGCTTTCTAGCGACCAAAATGGCCTTGAAAACCAAGGTAACCTTGAAGTAGGGTTTATAAGGAAGCAATCATCCCATGATTCTTTGAGGAATTGTTTAAGTAGTAATGGCAGTGGAGGAGGTGATGTTATCAATATGCAGACGATTGCCTCCAACGCGGTTTCTGGTGACGAAGAGTCGAGCTCAAGGCTGTCAAACTCAGGAAACAGCAGGGATTCATCATTGATTGATCTTAAGTTGGGG…
		Protein	MESSWSYDCGEKGFMLSNQTVTPSDFLNGRTQSGFTNWGLMKGPYSYDVNTMLLSSDQNGLENQGNLEVGFIRKQSSHDSLRNCLSSNGSGGGDVINMQTIASNAVSGDEESSSRLSNSGNSRDSSLIDLKLGRFGDNFNATIRMSCSDSPTPAKRVKACSLNSQAAFCQVYGCNKDLSSSKDYHKRQKVCDVHSKTAKVVVNGLEQRFCQQCSRFHLLGEFDDGKRSCRRRLAGHNERRRKPQAGRAARLLHAYNGSTSFICHDTLPTHTAPQKCNCPTPYGSIMKQCPSLNTSTMTPSELPACALSLLSSQPQSSNPFPHHNGDFFNGSADLSTDVGSAFNRGFFNGSEYVNLKDDDGATVDLLQLSSQLQRVEHQRQAVSVKQEDQTFCCL*
FtSPL22	FtPinG0002293500.01.T01	CDS	ATGGAGTCATATGATGAGAGTTCATCATACACTAGTGTTTTCTGTCAAGCAGAGAATTGCACTGCCGATCTCACCGATGCTAAGCGCTACCACCGTAGGCATAAGGTCTGTGAGTTCCATGCTAAGGCTCCTGTGGTCATCGTTTCTGGAATTCAGCAGAGGTTCTGTCAGCAATGCAGCAGGTTCCATGAGATTTCCGAGTTTGATGATATGAAAAGGAGCTGCCGGAGGAGGCTGGCCGGTCATAATGAACGCAGGCGAAGAACCTCTACGGAGGCGAACTGTGGCGAAAACAGTAACTGA
		Protein	MESYDESSSYTSVFCQAENCTADLTDAKRYHRRHKVCEFHAKAPVVIVSGIQQRFCQQCSRFHEISEFDDMKRSCRRRLAGHNERRRRTSTEANCGENSN*
FtSPL9	FtPinG0001782200.01.T01	CDS	ATGGAATTGAATAAAAGTCCCCTTCTCTGGGACTGGGAGGACGTCTTATTTTCCCCCTCAAGAGCAGTACCAACAAAAATGCCTCTTCTTGATATTGAAGCTGGAAGTGGCAGTGGCAGTGGTGGTTCTGGTATATTGGAGACTAGCCATAGCTTCTCTCAGGATCTCAGTTATAGAAAGGAATTAGTGAGTGCTAGAACGCCTTCAGTGACGGATATTTCGATTGGTTCTGGTGAATCATTGATGGGTCTAAACCTTGGTAAGAGAACCTATTTTGAAGATATTTATGGTGGTAACAACAGCAGTAAAATGGCTAAAGTGAAGAGATCAAAGACATCTTCTCAGAGTACAGAAGTTCCACGTTGCCAAGTTGAAGGGTGTAATCTTGACCTTTCATCC…
		Protein	MELNKSPLLWDWEDVLFSPSRAVPTKMPLLDIEAGSGSGSGGSGILETSHSFSQDLSYRKELVSARTPSVTDISIGSGESLMGLNLGKRTYFEDIYGGNNSSKMAKVKRSKTSSQSTEVPRCQVEGCNLDLSSDKVYHRKHRVCVTHSKSSKVIIRGLERRFCQQCSRFHNLSEFDQKKRSCRRRLLDHNARRRKPKPEIIQFNSMPPHSSLHEGRNEISFGFNQVPNTNSKLITERINLSSPRKIGSSDDFKFGYGCTQPLRIREMPVQVFHQGVQVPMTMSDMDATQDQRALSLLSSYSSGSCVPERTPQQLGVHSRGVPAVSAEYWEHSSNHDLSLLSTRSWGSCELDPIPPSAQQSSMLQYHHDCRLGLPEYGHQSISSGSGVEVPTTITHSQQF…
FtSPL4	FtPinG0000377600.01.T01	CDS	ATGGAACAAGGACCACAGTTATATGGTTTCAGTACCATCGGGAAGAGGAATTCGGAATGGGATTTGAATGATTGGAAGTGGGATGGTGATCTTTTCATTGCTAGACCTGTAGATCGTGCTAGTGGTCAGCAGTTTGTATCGGTTCCAGTCGTTGCTGGGAATTCTTTGAACAGTTCATCTTCTTGTTCAGATGATTTACACCTTGAGCCTGAAATTGAGAGAGGACCAACTAGAGATTTAGGTAAAAGAGGAAGGATTGTTGTGATTGATGAGGATGATGATGAGGAAGCTGGTACTTTATCTCTCAAGCTCGGTGGCTATCCTGCTTCTATTGGTCAACCCCAACCAGGAATAGGAGGAGGTGATGAGGGCTCAAGTGGGAAGAAGACCAAAGTGGCT…
		Protein	MEQGPQLYGFSTIGKRNSEWDLNDWKWDGDLFIARPVDRASGQQFVSVPVVAGNSLNSSSSCSDDLHLEPEIERGPTRDLGKRGRIVVIDEDDDEEAGTLSLKLGGYPASIGQPQPGIGGGDEGSSGKKTKVAGGSSNRAVCQVDECGFDLSNAKDYHRRHKVCERHSKSTQALIGNVMQRFCQQCSRFHVLQEFDEGKRSCRRRLAGHNKRRRKTQPEPVASVQSVNDEQTSNVILYSLLKILSDMHNNNSSDQRADNDVVSHLVKSLASQPGSQGVDDISGQLHEYQKLLNGSISVGNSANFSPPLSSPPPRPPRPTDQHHNLPASGMPQGRAHKNNGENGNTEAAFSQKPGGMFSKDSPPAHTEVRGGAMAQTKLNDFDLNDIYVDPDDGVEDLER…
FtSPL2	FtPinG0000286400.01.T01	CDS	ATGGACCCACGCGCTTTCCCAAGCGCGTCTTTCTCACCCACCGCTCCTTCAATGCTTTCATCTAACGAGTTTGACTCGTTCTTGACTCTTCCCAAGCCTGAACCCGGTCCAGTTAGTAATTCAACTGAACTTGACCGGATCGGGTTGAATTTAGGGTTGGGTGGTCGGACTTACTTCTCCGCTGCTGATGAAGACTTCTTAACTCGACTCTACCGCCGGTCCAGACCGTTCGACGGTGGTTCTCTTGTCGTGAACTCGCCTAAGTGTCAGGCTGAAGGCTGTAACGCTGATCTCAGTAACGCTAAGCACTACCATCGCCGTCATAAAGTATGTGAGTTTCATTCCAAGGCAGCCACCGTCGTTGCCGGTGGGTTGACTCAGCGATTCTGCCAGCAATGC…
		Protein	MDPRAFPSASFSPTAPSMLSSNEFDSFLTLPKPEPGPVSNSTELDRIGLNLGLGGRTYFSAADEDFLTRLYRRSRPFDGGSLVVNSPKCQAEGCNADLSNAKHYHRRHKVCEFHSKAATVVAGGLTQRFCQQCSRFHLLTEFDNGKRSCRRRLADHNRRRRKSHQTTAGSHDRRSENPPRSPSESSRAHSISSVTVAVSSPMEDSIPTCYNSAPSPSISPTSIFY*
FtSPL11	FtPinG0007464600.01.T01	CDS	ATGGAACAAGCTCAGCAAGTGTATGGTATAAGAACCCTAGGGAAGAGGAATTTGGAGTGGGATTTGAACCAGTGGAAGTGGGATGGAGATCTTTTCATTGCTAGCCCACTAGATCATGCTTCAGTCCCTTCCAATTTTACTGGTCAGAAGTTTGTTCAGATTCCGGTTGCTGTCGGACAATCTTCCAACAGTTCATCTTCCTGCTCAGAGGATCTGCAACTAGAGCCTAATATTCAGAGAGGACAAGCAAGGGATTTAGACAGGAAAAGAAGGGTTATTATAGTTGATGATGAAGAGGATGATCATGAGGCTGGAAATTTGTCCCTTAAGCTTGGTGGTTATCCTTGTCTTGCTCAATCCCAAGTGCATTTAGGGGGTGATTTGGAGGGATTAAGTGGC…
		Protein	MEQAQQVYGIRTLGKRNLEWDLNQWKWDGDLFIASPLDHASVPSNFTGQKFVQIPVAVGQSSNSSSSCSEDLQLEPNIQRGQARDLDRKRRVIIVDDEEDDHEAGNLSLKLGGYPCLAQSQVHLGGDLEGLSGKRTKVAGVSMNRAACQVEGCGADLSTAKDYHRRHKVCELHSKATHALVANVMQRFCQQCSRFHALQEFDEGKRSCRRRLAGHNKRRRKTQPEPVISGQPAKDEQANNYILISLLRLLSNIRTNNISDPATDHDLVARLLRSIASQPGLPGLNDLPGLLQESQKLLNGAISEGSSEKISALLSGTPPRPPGPTSSHLGMPALEAPHKQMHTDGGRSGNIQTMSSQKPNSSFLKDSPPTYSEVRDSAVGSTKLNNFDLNDIYVDLDDG…
FtSPL15	FtPinG0000496000.01.T01	CDS	ATGGAATCATCGTCATCAAAGAGGGCAAGGGCTGCAAGTGGAGGGAACCAAGTAGTGTGTTGTCTGGTTGATGGGTGCAAATCAGACCTTAGTAAATGCAGAGATTATCACAGACGCCATAAAGTTTGTGAGTTGCACTCCAAGACTCCCAAGGTCACTATTGCTGGCCGGGAACAGCGCTTCTGTCAACAGTGCAGCAGGTTTCACTCGCTAGGGGAGTTTGATGAAGGAAAGCGAAGCTGCAGAAAGCGTCTTGAGGGTCACAACCGGCGCCGGCGAAAGCCCCAGCCGGAATCTCTGCCGGTAAAACCTGGGAATTTTCTTTCCAGCGGCAGAGGAAGTAGGTTTATGCCATTCAGTAGCTCTCCGATGATCCCCGCGAGCTCAGTGGTGAGTTCG…
		Protein	MESSSSKRARAASGGNQVVCCLVDGCKSDLSKCRDYHRRHKVCELHSKTPKVTIAGREQRFCQQCSRFHSLGEFDEGKRSCRKRLEGHNRRRRKPQPESLPVKPGNFLSSGRGSRFMPFSSSPMIPASSVVSSTWGGGGVKMENSQTHIGSSYSDPYRGRQFPFLQGSPSSSNDFSSRALSLLSSSPAETPETGLTRMVIQGNPTHQGYNTCPQLQQGSQIIPPNLHHCQDIFQAASDGSCSATGPQQTVSFLWE*
FtSPL16	FtPinG0008190500.01.T01	CDS	ATGAATGAAATCTCAGGGATGGAGTTGAACACAAAAAGTCCCTTTCTATGGGATTGGGATAATTTAGTACCGAAGAAGCTGCAGTTAGTTGACTCGGAATTTGAGTCGATTGAAGGTTTTGGAATCAACGGCGGTTCTGGTTCAGATTTAGGTTATGGCTCTTCATCAAAAAGCACAATATCAGCCTCGGTTGATTCCAAATTTACATTGGAATCCAGTGGAGTTGACTTCTCTCAAGATCCAACCACAACGCCATCAGTTCCAGATATTTCGATTGTTTCTGGTGACTCGTTGATTGGTCTCAAGCTCGGAAAGAGAACATACTTTGAAGATGTTTCTGTTCCTAATTCATCTTATCCCACAGGGAAAAGATCAAAGCTATTGGCATCTCAGACTGCA…
		Protein	MNEISGMELNTKSPFLWDWDNLVPKKLQLVDSEFESIEGFGINGGSGSDLGYGSSSKSTISASVDSKFTLESSGVDFSQDPTTTPSVPDISIVSGDSLIGLKLGKRTYFEDVSVPNSSYPTGKRSKLLASQTAEIPHCQVEGCDLDLSSAKDYHRKHRVCETHSKCSKVVICGVERRFCQQCSRFHSLSEFDQKKRSCRKRLSDHNARRRKPKPEILQFSSMSLPSSLHEGRNEISLAFNQVPMVQTRPDSNATWDFTSNSKVKQEQLSLFSPKRTQGIDTPHITRNEPQETGFKLSYDSKQFTPSTDTIAEAYHQGFQAPELRALSLLSTNSWGSCSQEPTPPPLDQSSLLAIPASYWSGEQQQQQAVSSSSSLQVPILQKNGNTNPSQEFQFYTYQG…
FtSPL7	FtPinG0001287900.01.T01	CDS	ATGGATCAGTTTCGTACCAGAAATGGCTTCAATTTGGAGGACGATGATCTCACCGGAGATGCCCCCGTCGCCGGAGATGACCGGAGGAAAAGGCCTGTTTCTGGAAACAGCGGTAAGAGAGCCGGAACCGGAGGAGCTGCTCCTCCTAGCTGTCAGGCTGACTCATGCCCAGCTGTTCTGACAGAAGCCAAACGCTACCATCGCCGGCATAAGGTCTGTGAGTTTCATGCTAAGGCTGCCGTCGTTACTGTCGCCGGTATCCGGCAACGTTTCTGCCAGCAATGTAGCAGATTCCACGAGCTATCGGAATTCGACGAGGCGAAAAGGAGTTGCAGGAGGCGATTGGCGGGACATAACGAGAGGAGAAGGAAGGGGCCGTTATCAGATGGGCCCGGAGAA…
		Protein	MDQFRTRNGFNLEDDDLTGDAPVAGDDRRKRPVSGNSGKRAGTGGAAPPSCQADSCPAVLTEAKRYHRRHKVCEFHAKAAVVTVAGIRQRFCQQCSRFHELSEFDEAKRSCRRRLAGHNERRRKGPLSDGPGEGSSGGIRVGSSSGLGSPQCRSVTDEKNRAGMNLPSTGNSSATSAYKHFQIG*
FtSPL5	FtPinG0006144300.01.T01	CDS	ATGGAGGGATATGATGAAACAGGGCTATTATCATCTATTACGGTGTGGTGTCAAGCAGAGAATTGCACCTCCGATTTAACGGAGGCGAAACGCTACCACCAGAGACATAAGGTCTGTGAGTTCCACGCTAAGGCTCCGGTGGTGATTGTCGCCGGAATTCAACAGAGATTCTGTCAGCAATGCAGCAGGTTTCATGAAGTGTTGGAGTTTGATGATACGAAGAGGAGTTGTCGAAGGAGATTGGCAGGGCACAACGAGCGAAGACGAAGGACGTCATCATCATCGTCAACATTATCTTATGAGCCGATAAATTACAATGAAAATCCAAGTTGA
		Protein	MEGYDETGLLSSITVWCQAENCTSDLTEAKRYHQRHKVCEFHAKAPVVIVAGIQQRFCQQCSRFHEVLEFDDTKRSCRRRLAGHNERRRRTSSSSSTLSYEPINYNENPS*
FtSPL3	FtPinG0001874600.01.T01	CDS	ATGGAATCATCGTCATCAAAGAGGGTTAGGGTTGCAAGTGGAGGGAACCAAGTAGTATGTTGTCTGGTTTATGAGTGCAAATCAGATTTTAGTAAATACAAAGATTATCACATACGCCATAAAGTTTGTGAGTTGCACTCCAAGACTCCCAAGGTCACTATTGCCGGCCGGGAACAACACTTTTGTCAATAG
		Protein	MESSSSKRVRVASGGNQVVCCLVYECKSDFSKYKDYHIRHKVCELHSKTPKVTIAGREQHFCQ*
FtSPL14	FtPinG0000493400.01.T01	CDS	ATGGAATTGAACACGAAAAGTCCCTTCGTCTGGGACTGGGATAATCTTGTAGTGTTTCCCTCAAGAGCAACAGATGGACCCAAGAAGCTGCAGCTTGTTGAATCGGAGTTTGAAGGAATTGACGGCTTTGAAATTGGATCTTTCAACTCTTCAGGTGGTTGTGCTTCAAATTTTGGTCATGGATCCACATCAAAAAGCTCAAAATCTACTTCTGTCGAATCTTCCATAAATAGGGAGATGAGGGAATCCAAATTCACATTGGAAACGAGTGATTGCTTCTCTCAGAATGTAAGCAACCGAAAGGAGCTAGCTAGTGCACCCTCGGTAACTGATATTTCCATTGGTTCGGGCGAGTCATTGATTGGTCTAAAACTTGGCAAGAGGACATATTTTGAAGAT…
		Protein	MELNTKSPFVWDWDNLVVFPSRATDGPKKLQLVESEFEGIDGFEIGSFNSSGGCASNFGHGSTSKSSKSTSVESSINREMRESKFTLETSDCFSQNVSNRKELASAPSVTDISIGSGESLIGLKLGKRTYFEDISGGNSGKAVSTVKKSKASSQSMEIPRCQVEGCNLDLSSAKDYHRKHRVCANHSKSPKVVICGLERRFCQQCSRFHNLSDFDHKKRSCRRRLSDHNARRRKPKPEIIRFNSMRLPSSLHEGRSEISLAFNQVPMVQTRPNTNTTWDFASNSKFTQEKLGLFPRSKAGGIDAHHVTCNEHQETKFKLSYGSSQVLQPKSAAVEVFHQGFQVSTTSSDNMDLRALSLLSTNSSWGSQEPVPPLPPVSGSGEYWQGEQQSVSPGMQAPA…
FtSPL8	FtPinG0009904300.01.T01	CDS	ATGGATTGGGATTTGAAGCTCGGGAGAGTCATGGAGGAATCCGCCGTCGGGGAAGAGGGCTTACAGCCGCCGGGGAGGAGGCGGAGGACGGCGATGCAAGGGATTCAGCAGGTCACCTGCCTCGTCGACGGCTGCACGTGGGATCTCAACAGCTGCCGCGAGTATCATCGCAGGCATAGGGTCTGTGAGCGACACTCCAAAACTCCGGTCGTGCTTGTCGGCGGCGAGGAGCAGCGTTTCTGCCAGCAGTGCAGCAGGTACTATAAATATCATTTCTTTTTTTACTACTTACAATGTGAAATTTACATGGCTCAAATTTCCAAAAATATATTTGGCCTAAAAATAGCTTCAATTGTCCAAACATTCAATTAA
		Protein	MDWDLKLGRVMEESAVGEEGLQPPGRRRRTAMQGIQQVTCLVDGCTWDLNSCREYHRRHRVCERHSKTPVVLVGGEEQRFCQQCSRYYKYHFFFYYLQCEIYMAQISKNIFGLKIASIVQTFN*
FtSPL20	FtPinG0009145900.01.T01	CDS	ATGCAGCAAGCGCAGCAATTCTATGGTGGTATGACAGCCCTAGGGAAGAGGAATTCAGAGTGGGATTTGAACGCTTGGAAGTGGGATGGGGATCTTTTTATGGCTAGTCCAGTAGATCCAGCTGCGATCCCTTTCAATTTACAAGGTCACAAGTTTATTCCAATTCCAGTTGCTGGGCATTCATCCAATAGTTCATCTTCTTGCTCAGATGATCTGCATCCAGAAGCTGAAACCCTAAGAGGAGTATCAAGAGATCTGGACAGGAAAAGAAGGGTTATTGTAGTTGATGATGATGCTGATGAAGCTGGTACCTTATCTTTGAAGCTTGGCGTTGAATCTCAATTGGCCTTGGAGGGTAATTGTGGAAAGAAGACTAAATTGGCTGTAGGGTCTTTGAAA…
		Protein	MQQAQQFYGGMTALGKRNSEWDLNAWKWDGDLFMASPVDPAAIPFNLQGHKFIPIPVAGHSSNSSSSCSDDLHPEAETLRGVSRDLDRKRRVIVVDDDADEAGTLSLKLGVESQLALEGNCGKKTKLAVGSLKSAVCQVEGCCVDLSNAKDYHRRHKVCELHSKATKALVGNVMQRFCQQCSRFHFLKEFDEGKRSCRRRLAGHNKRRRKTQGEPIISGQPANDEQANNYILMSLMRILSNMHTNNRSDPAADHELVAHLLRSLASQPGSPGFNDLAGLVHESQKLLNSGITGGNTEKLSALMSAIPPRPPRPTNTNVRMPATEVLHELMHSIDGRGENTEAAFNQKPESVFSKDSPPTYSEVRDSAVGRAKVNNFDLNDIYVDSDDGFEDLERSPVNG…
FtSPL18	FtPinG0006337300.01.T01	CDS	ATGGAACCATATGAAGAAAGGTCATATGCTATTGTATGTTGTCAAGCTGAGAACTGCACGGCGGATCTGACGGACGCCAAGCGGTACCACAGGAGGCACAAAGTGTGCGAGTTCCACGCCAAGGCACCGGTTGTGATCGTAGCCACTCTCCAGCAAAGGTTCTGTCAGCAATGCAGCAGGTTTCATGAGCTGTCTGAGTTTGATGATACCAAAAGGAGCTGCAGGAGGAGGCTCGCCGGCCACAATGAACGAAGGCGAAGAACACAGTCTGAGGCTAATCATGGGGAAACTTCCAACTGA
		Protein	MEPYEERSYAIVCCQAENCTADLTDAKRYHRRHKVCEFHAKAPVVIVATLQQRFCQQCSRFHELSEFDDTKRSCRRRLAGHNERRRRTQSEANHGETSN*
FtSPL12	FtPinG0005349100.01.T01	CDS	ATGGAACAAGCTCAACAGTTGTATGGCATAGCAGCTCTCGGGAAGATGAATAAAGAGTGGGATTTGAATAATTGGAAGTGGGATGGAGATCTTTTCATTGCTAGACCAGTAGATCCTGCTTCTATGCCATCTAGTTTCAAGGGCCAGCAATTTATTCCAATTCCTGTTGTCGGGCATTCATCCAACAGTTCATCCTACTGCTCCGAGGATCTGCACCCTCAACCTGAAATTGAGGCAAGAAATCTGGATAGGAAAAGAAGGGTCATTGTGGTTGATGATGACGATGATGAAGAGGGTGCATCCCTATCTTTGAAGCTTTGTGGTGATACTTCTATTGCTCAGTTCCAAGTAGGTTCAGGAGGAAGCTCGGAGGGCACGAAGAAAACTAAACTGATTGGA…
		Protein	MEQAQQLYGIAALGKMNKEWDLNNWKWDGDLFIARPVDPASMPSSFKGQQFIPIPVVGHSSNSSSYCSEDLHPQPEIEARNLDRKRRVIVVDDDDDEEGASLSLKLCGDTSIAQFQVGSGGSSEGTKKTKLIGVSSNRTTCQVEGCGADLSDAKDYHRRHKVCQIHSKAAKAVVGNVMQRFCQQCSRFHVLQEFDGGKRSCRRRLAGHNNRRRKTQPNPVMGEQLANDKQASNYILISLLRLFSNLRDNNRSDAATDHDLVTQLVRSLASQSGLPGLNNLPQLLHESQKLLTGGISRGSTEKNSAFLSGTPPRPPRIANTRHETPASVFPDKMMLTDCSKGGITRAASSAKPESLSKDSLPTYSEVRDTALGKSKLNNFDLNDIYIDSDESSPVNGTFG…
FtSPL17	FtPinG0006650700.01.T01	CDS	ATGAGCAACTGGTTTCATGTATTATCTGATTTTGATGAAGGTAAACGTAGTTGTAGAAGAAAATTAGAGCGTCACAACAAAAGACGAAGAAGGAAGGCAGTTGACTCCGGTGGATCGGCTGACAAGGAACTTCAGCTGGATCTGCAGGGTGAAGATGTGTCCTCTGATGGCGAAGATGGGAAAGGTGACTTATCTTTGAGTACCCATAACCCTGAAGGGGACAATTCCAAAGGCCCCGAGGATGAAAACAGGTCCAATTCTTACTCCGCTCCAGATTGTCAAATTATCAATAGTGACAGTGCTACTACCTTTACTGCTTCTGGGGAAACTCAAGTTGATGGAGGAAAAGATGACTCAACCTATGATGTACCTCCGTATAATGAGAATAAGAATATCTAT…
		Protein	MSNWFHVLSDFDEGKRSCRRKLERHNKRRRRKAVDSGGSADKELQLDLQGEDVSSDGEDGKGDLSLSTHNPEGDNSKGPEDENRSNSYSAPDCQIINSDSATTFTASGETQVDGGKDDSTYDVPPYNENKNIYTSACPTGRISFKLYDWNPAEFPRRLRLQIFQWLASMPVELEGYIRPGCIILTAFISMPVPMWMKLLDNPASYVQDFLSPGRVLSRKGATLVYLNNMIFRVLQDGTSVMKANVAKRAPQLHYVYPSFFEAGKPMEINVCGSNIFQPNFRSLVSFAGKYVDHTYNIAFPHDTLDGEGSVSFDHQLCRILVPHTEANVYGPAFVEVENEFGLSNFIPIIIGNEELCSEMKMMQQKHVHEKQDNTLHGTCRAFCTTQSTFSDFLLDVAWL…
FtSPL1	FtPinG0000212200.01.T01	CDS	ATGGAATTCTGGAAGTGTCTAAATGAAGGGAAAAGCCTATTTTTACCTGAAGTGTTGGAGCTACCAGTAGATGAAGCTATGAATTCTACAAATAAAGTATCATCAGAGACACTTTATGATGATACTTCAAATTACCCTTTGATGTCAAACCAAGAGTCTATACAATTTGGTTTCCGACAAGCCAACTGCAATGATCCTAGAAGAAATGGATTAAGTGATCAAATTGGTCTTGATTGTTACGCAGAAACGGCTTCTCCAGATAGGCAACTGAGATCAAGAATGCCGAGTTTATTTGTCGGTTCAGATAGCTTAGATTTAGCAACAGTTGATTTGAAGCTTGGTGGATTGGCTGATAGTATCTGTTCAAGAGATGGTCAGTCCTCAAAAAATGCAGCTTCT…
		Protein	MEFWKCLNEGKSLFLPEVLELPVDEAMNSTNKVSSETLYDDTSNYPLMSNQESIQFGFRQANCNDPRRNGLSDQIGLDCYAETASPDRQLRSRMPSLFVGSDSLDLATVDLKLGGLADSICSRDGQSSKNAASVHSNSSVPIKRSRLTSSYSHAPVCQVLGCNKDLSSFKDYYKRHKVCDAHTKTAKVFVKGIEQRFCQQCSRFHLLAEFDDGKRSCRKRLANHNERRRKSPGTRFLRSSSMRTSFLFHEMLPTEISCPSKHEPGKWFSDMKFEDPILDSNSLLNFHDNISNGTIDESIRITVPNVQDSSRALSLLSSQSLKDSNSLFGTHLSNPYSSAQEGFTYSEKIGPSGDVEDDLKVPDDSLLFGSDSSNNKYCHSSGQGTVMDLMQLSSHLQMV…
FtSPL19	FtPinG0003446200.01.T01	CDS	ATGATGGAGGAGCAACAGGAGAAGGAGGAAGGTGGCCCCTGGAAGAAGCGGGTGAGGATTGCCAGGGGTGCCAAGGCCAAATGTCAGGTGACTGATTGCAAGGCTGATATCAGTGAGCTCAAGGGGTATCATCGACGCCATAGGGTTTGTTTGAGGTGCGCGAATGCTACGTCGGTTCTGATCGATGGGGAGAGCAAACGATACTGTCAGCAGTGCGGCAAATTTCATGAATTATCAGATTTCGACGAAGGTAAGCGTAGCTGTAGAAGAAAGTTAGAGCGACACAACAATAGGCGAAGGCGGAAGCCTGTTGATTCCAGAGGAGCTGGTGATAAGGAACCTCAGTTGGATCTACTAGTTGAAGATATATCCTCTGACGAGGAAGCTGGAAAAGGTAAC…
		Protein	MMEEQQEKEEGGPWKKRVRIARGAKAKCQVTDCKADISELKGYHRRHRVCLRCANATSVLIDGESKRYCQQCGKFHELSDFDEGKRSCRRKLERHNNRRRRKPVDSRGAGDKEPQLDLLVEDISSDEEAGKGNICSTSQSTDGYVLQDPKGGPMPNLYSGPDSNVIPTESGVTFTASGETQVDGGKDDTKNALSPSCYDTKSAYSSVCPTGRISFKLYDWNPAEFPRRLRLQIFQWLASMPVELEGYIRPGCTILTAFISMPQFMWMKLLEDPASYVYNFLAPGRVLCGKGTALVYVNNTIFHVLKDGMSVVEANVTKQAPKIHYVQPSCFEAGKPMEFIVCGNNLFQPNFRSLVSFAGKYLDHEFSVAFSSEKIDSEASVSFSHQFCRIRVPCTETQF…
