# Supplementary material for: Genome-wide identification of the SPL gene family in Tartary Buckwheat (Fagopyrum tataricum) and expression analysis during fruit development stages
Source: BMC Plant Biol. 2019 Jul 8;19:299. doi: 10.1186/s12870-019-1916-6 (PMC6615263; doi:10.1186/s12870-019-1916-6)
Supplement: Supplementary file 3 — Table S2. Analysis and distribution of the conserved motifs in tartary buckwheat AP2/ERF proteins. (XLS 36 kb) [file 12870_2019_1916_MOESM3_ESM.xls]

## Sheet: tartary buckwheat 
Supplementary Table 2 Analysis and distribution of conserved motifs in tartary buckwheat SPL proteins.
Motif	Width	Best possible match
1	41	VAGIMQRFCQQCSRFHELWEFDEGKRSCRRRLAGHNERRRK
2	40	QSMQIPCCQVEGCNADLSEAKDYHRRHKVCEFHSKAPKVI
3	50	RTDRIVFKLFGKEPAEFPMMLRGQILDWLAHSPTDMEGYIRPGCIILTIY
4	50	QAMDFIHEMGWLLHRCQLKSRLGHQNPNTDLFSFKRFKWLMEFSMDHDWC
5	50	IAAGTDGSEAVLDALTDDPGKVGIEAWKNARDSTGSTPEDYARLRGHYTY
6	41	CSIPSVTGRGFIEIEDHGLSSSFFPFIIADKDVCSEIRMLE
7	47	TPIAVPMSEPMQFQIKGSNLFQPSTRLLCALEGKYLDQEYHQDLWTD
8	35	YGIARRSRVYRPAMLSMVGIAAVCVCVALFFKTSP
9	49	WEELSCDLGSSLSRLLDITDDSFWRTGWVYTRVQNQIVFCYNGHIVIDT
10	35	QYYGIKALGKRNKEWDLNDWKWDGDLFIARPVDPA

## Sheet: other plants
Supplementary Table 2 Analysis and distribution of conserved motifs in tartary buckwheat and other plants SPL proteins.
Motif	Width	Best possible match
1	41	GIMQRFCQQCSRFHVLQEFDEGKRSCRRRLAGHNERRRKPQ
2	23	AKDYHRRHKVCEMHSKAPKVIVA
3	50	RTDRIVFKLFGWEPNDFPMVLRHQILNWLAHMPTEMESYIRPGCIILTIY
4	15	TPRCQVEGCNADLSN
5	50	EDVLDALTDDPGMVGIEAWKNARDATGFTPEDYARMRGHYSYIHLVQKKI
6	29	VYRPAMLSMVAIAAVCVCVALFFKSMPEV
7	29	FKRFKWLMEFSMDHDWCAVVKKLLDILFE
8	25	MQFIVKGFNLSQPKTRLLCAFEGKY
9	21	GKRSLEWDLNDWKWDGDLFIA
10	15	GESLIDLKLGKRTYF
