# Supplementary material for: Genome-wide identification of the SPL gene family in Tartary Buckwheat (Fagopyrum tataricum) and expression analysis during fruit development stages
Source: BMC Plant Biol. 2019 Jul 8;19:299. doi: 10.1186/s12870-019-1916-6 (PMC6615263; doi:10.1186/s12870-019-1916-6)
Supplement: Supplementary file 4 — Table S3. One-to-one orthologous relationships between tartary buckwheat and other plants. (XLS 72 kb) [file 12870_2019_1916_MOESM4_ESM.xls]

## Sheet: Tarary buckwheat-Arabidopsis
Supplementary Table 3 One-to-one orthologous relationships between tartary buckwheat and Arabidopsis.
FtSPL Gene Name	FtSPL Gene ID	AtAP2/ERF Gene ID
FtSPL1	FtPinG0000212200.01	AT1G69170.1
FtSPL10	FtPinG0006382900.01	AT1G69170.1
FtSPL11	FtPinG0007464600.01	AT2G47070.1
FtSPL14	FtPinG0000493400.01	AT1G27360.2
FtSPL19	FtPinG0003446200.01	AT5G18830.1
FtSPL17	FtPinG0006650700.01	AT5G18830.1
FtSPL22	FtPinG0002293500.01	AT2G33810.1

## Sheet: Tartary buckwheat-Beta vulgaris
Supplementary Table 3 One-to-one orthologous relationships between tartary buckwheat and Beta vulgaris.
FtSPL Gene Name	FtSPL Gene ID	AtSPL Gene ID
FtSPL7	FtPinG0001287900.01	KMT13145
FtSPL10	FtPinG0006382900.01	KMT08899
FtSPL15	FtPinG0000496000.01	KMT09667
FtSPL15	FtPinG0000496000.01	KMT07428
FtSPL14	FtPinG0000493400.01	KMT07450
FtSPL16	FtPinG0008190500.01	KMT07450

## Sheet: Tartary buckwheat-Glycine max 
Supplementary Table 3 One-to-one orthologous relationships between tartary buckwheat and Glycine max.
FtSPL Gene Name	FtSPL Gene ID	AtSPL Gene ID
FtSPL1	FtPinG0000212200.01	KRH75110
FtSPL1	FtPinG0000212200.01	KRH70968
FtSPL7	FtPinG0001287900.01	KRH27270
FtSPL7	FtPinG0001287900.01	KRH22053
FtSPL10	FtPinG0006382900.01	KRH75110
FtSPL11	FtPinG0007464600.01	KRH31740
FtSPL9	FtPinG0001782200.01	KRH31514
FtSPL11	FtPinG0007464600.01	KRH69159
FtSPL10	FtPinG0006382900.01	KRH70968
FtSPL12	FtPinG0005349100.01	KRH31740
FtSPL12	FtPinG0005349100.01	KRH69159
FtSPL14	FtPinG0000493400.01	KRH31495
FtSPL14	FtPinG0000493400.01	KRG97402
FtSPL15	FtPinG0000496000.01	KRG94562
FtSPL17	FtPinG0006650700.01	KRH20987
FtSPL17	FtPinG0006650700.01	KRH11289
FtSPL20	FtPinG0009145900.01	KRH31740
FtSPL20	FtPinG0009145900.01	KRH69159
FtSPL23	FtPinG0003310800.01	KRH22367
FtSPL22	FtPinG0002293500.01	KRH20415
FtSPL22	FtPinG0002293500.01	KRH21401
FtSPL22	FtPinG0002293500.01	KRH10909
FtSPL23	FtPinG0003310800.01	KRH10909
FtSPL21	FtPinG0006588500.01	KRH03166
FtSPL21	FtPinG0006588500.01	KRH63174
FtSPL21	FtPinG0006588500.01	KRH56776
FtSPL21	FtPinG0006588500.01	KRH54739
FtSPL22	FtPinG0002293500.01	KRH50085

## Sheet: Tartary buckwheat-Oryza sativa
Supplementary Table 3 One-to-one orthologous relationships between tartary buckwheat and oryza sativa.
FtSPL Gene Name	FtSPL Gene ID	AtSPL Gene ID
FtSPL6	FtPinG0005035600.01	Os04t0551500-01
FtSPL11	FtPinG0007464600.01	Os01t0292900-01
FtSPL12	FtPinG0005349100.01	Os01t0292900-01
FtSPL20	FtPinG0009145900.01	Os01t0292900-01

## Sheet: Tartary buckwheat-Tomato
Supplementary Table 3 One-to-one orthologous relationships between tartary buckwheat and solanum lycopersicum.
FtSPL Gene Name	FtSPL Gene ID	AtSPL Gene ID
FtSPL2	FtPinG0000286400.01	Solyc01g090730.2.1
FtSPL2	FtPinG0000286400.01	Solyc10g018780.1.1
FtSPL1	FtPinG0000212200.01	Solyc05g012040.2.1
FtSPL6	FtPinG0005035600.01	Solyc01g090730.2.1
FtSPL7	FtPinG0001287900.01	Solyc07g062980.2.1
FtSPL11	FtPinG0007464600.01	Solyc01g068100.2.1
FtSPL10	FtPinG0006382900.01	Solyc03g114850.2.1
FtSPL10	FtPinG0006382900.01	Solyc05g012040.2.1
FtSPL14	FtPinG0000493400.01	Solyc05g015510.2.1
FtSPL15	FtPinG0000496000.01	Solyc05g015840.2.1
FtSPL17	FtPinG0006650700.01	Solyc01g068100.2.1
FtSPL17	FtPinG0006650700.01	Solyc01g080670.2.1
FtSPL23	FtPinG0003310800.01	Solyc02g077920.2.1
FtSPL22	FtPinG0002293500.01	Solyc02g077920.2.1
FtSPL21	FtPinG0006588500.01	Solyc03g114850.2.1
FtSPL21	FtPinG0006588500.01	Solyc05g012040.2.1
FtSPL23	FtPinG0003310800.01	Solyc07g062980.2.1
FtSPL23	FtPinG0003310800.01	Solyc07g053810.2.1

## Sheet: Tartary buckwheat-Vitisvinifera
Supplementary Table 3 One-to-one orthologous relationships between tartary buckwheat and Vitis vinifera.
FtSPL Gene Name	FtSPL Gene ID	AtSPL Gene ID
FtSPL1	FtPinG0000212200.01	VIT_01s0011g00130
FtSPL2	FtPinG0000286400.01	VIT_15s0021g02290
FtSPL1	FtPinG0000212200.01	VIT_17s0000g05020
FtSPL7	FtPinG0001287900.01	VIT_12s0028g03350
FtSPL7	FtPinG0001287900.01	VIT_19s0014g02350
FtSPL10	FtPinG0006382900.01	VIT_01s0011g00130
FtSPL10	FtPinG0006382900.01	VIT_17s0000g05020
FtSPL11	FtPinG0007464600.01	VIT_05s0020g00700
FtSPL11	FtPinG0007464600.01	VIT_07s0005g02260
FtSPL12	FtPinG0005349100.01	VIT_07s0005g02260
FtSPL14	FtPinG0000493400.01	VIT_01s0010g03710
FtSPL15	FtPinG0000496000.01	VIT_01s0010g03910
FtSPL16	FtPinG0008190500.01	VIT_01s0010g03710
FtSPL15	FtPinG0000496000.01	VIT_14s0068g01780
FtSPL17	FtPinG0006650700.01	VIT_05s0020g02160
FtSPL19	FtPinG0003446200.01	VIT_05s0020g02160
FtSPL20	FtPinG0009145900.01	VIT_07s0005g02260
FtSPL21	FtPinG0006588500.01	VIT_01s0011g00130
FtSPL22	FtPinG0002293500.01	VIT_10s0003g00050
FtSPL23	FtPinG0003310800.01	VIT_10s0003g00050
FtSPL23	FtPinG0003310800.01	VIT_12s0028g03350
FtSPL22	FtPinG0002293500.01	VIT_12s0028g03350
FtSPL21	FtPinG0006588500.01	VIT_17s0000g05020
FtSPL24	FtPinG0007448200.01	VIT_05s0020g00700
