# Supplementary material for: Genome-wide identification of the SPL gene family in Tartary Buckwheat (Fagopyrum tataricum) and expression analysis during fruit development stages
Source: BMC Plant Biol. 2019 Jul 8;19:299. doi: 10.1186/s12870-019-1916-6 (PMC6615263; doi:10.1186/s12870-019-1916-6)
Supplement: Supplementary file 5 — Table S4. The primer sequences for qRT-PCR. (XLS 33 kb) [file 12870_2019_1916_MOESM5_ESM.xls]

## Sheet: Sheet1
Supplementary Table 4 Primers of sequences
Gene ID	Forward primer (5`- 3`)	Reverse primer (5`- 3`)
FtPinG0003310800.01.T01	CCAAGTCCTCCGACGTTCTC	CGTTATGTCCCGCTAGCCTT
FtPinG0007295700.01.T01	AGAATGTTTTGCGGGGGTCA	GGGTTCAGTGGGTTACTCGG
FtPinG0006382900.01.T01	GCCCCAAGTCGAGATACGTT	GCGGAAAACAGCACCATCTT
FtPinG0005035600.01.T01	CTCACCCACGCCAAACACTA	GCGCTTTCCGTTGTCAAACT
FtPinG0007448200.01.T01	GGGTACAACACTCTGCGACA	GGTACTGCAAGTGGGCTGAT
FtPinG0006588500.01.T01	AAGTGAGCTACCCGCTTGTG	CCATCGTCGTCCTTGAGGTT
FtPinG0002293500.01.T01	CATGCTAAGGCTCCTGTGGT	CCGTAGAGGTTCTTCGCCTG
FtPinG0001782200.01.T01	CACGTTGCCAAGTTGAAGGG	CGCCTACGACAGCTTCTCTT
FtPinG0000377600.01.T01	AGAAGCCAGGCGGTATGTTC	TGGGGCCATTGAGAGACCTA
FtPinG0000286400.01.T01	GCACTACCATCGCCGTCATA	GTGATCCGCCAGTCTTCTCC
FtPinG0007464600.01.T01	GAAACACAGAGCCGGACTGA	AAACAGGATCAGCCAAGCGA
FtPinG0000496000.01.T01	GCACTCCAAGACTCCCAAGG	GTTGTGACCCTCAAGACGCT
FtPinG0008190500.01.T01	TGGGACTTCACCAGCAACTC	ATAGGCCTCGGCAATTGTGT
FtPinG0001287900.01.T01	GCGGGACATAACGAGAGGAG	ACTGAGGCGAACCTAAACCG
FtPinG0006144300.01.T01	TGAGTTCCACGCTAAGGCTC	TCCTTCGTCTTCGCTCGTTG
FtPinG0001874600.01.T01	GCAAGTGGAGGGAACCAAGT	CCTTGGGAGTCTTGGAGTGC
FtPinG0000493400.01.T01	GCGGTGCCAAGTAGAAGGAT	AAACCTCCGTTCGAGACCAC
FtPinG0009904300.01.T01	GGATTTGAAGCTCGGGAGAGT	TGACCTGCTGAATCCCTTGC
FtPinG0009145900.01.T01	GTTATGCAGCGGTTTTGCCA	TCATTTGCAGGCTGTCCACT
FtPinG0006337300.01.T01	GCCACTCTCCAGCAAAGGTT	CTTCGCCTTCGTTCATTGTGG
FtPinG0005349100.01.T01	AAGGCTGTGGTGCTGATCTC	GCTGGCAAAATCGCTGCATA
FtPinG0006650700.01.T01	TGGATCGGCTGACAAGGAAC	GGCCTTTGGAATTGTCCCCT
FtPinG0000212200.01.T01	GAAGCTTGGTGGATTGGCTG	CAGGAGCGTGTGAGTACGAG
FtPinG0003446200.01.T01	TTGTTTGAGGTGCGCGAATG	TCGCCTATTGTTGTGTCGCT
FtH3	GAAATTCGCAAGTACCAGAAGAG	CCAACAAGGTATGCCTCAGC
FtH3	GAAATTCGCAAGTACCAGAAGAG	CCAACAAGGTATGCCTCAGC
